# Supplementary material for: Changes in Local and Systemic Adverse Effects following Primary and Booster Immunisation against COVID-19 in an Observational Cohort of Dutch Healthcare Workers Vaccinated with BNT162b2 (Comirnaty®)
Source: Vaccines (Basel). 2023 Dec 29;12(1):39. doi: 10.3390/vaccines12010039 (PMC10821042; doi:10.3390/vaccines12010039)
Supplement: Supplementary file 1 [file vaccines-12-00039-s001.zip]

Archive with 1 entries (1 files):
- vaccines-2800578-supplementary.pdf
